# Supplementary material for: Linkage mapping and genomic prediction of grain quality traits in tropical maize (Zea mays L.)
Source: Front Genet. 2024 Feb 21;15:1353289. doi: 10.3389/fgene.2024.1353289 (PMC10918846; doi:10.3389/fgene.2024.1353289)
Supplement: Supplementary file 1 [file Table1.XLSX]

## Sheet: Table_S1
				Supplementary Table S1_Performance of parental lines used to develop populations and selected commercial hybrids for grain quality traits
				Type	Genotype	Oil content	Protein content	Starch content	Kernel weight	Grain texture
				Parent	CML494	5.61	8.04	70.01	61.78	-
				Parent	CML550	5.82	8.24	71.1	65.7	-
				Parent	CML536	5.47	7.64	70.71	-	3
				Parent	CKL5017	5.02	8.47	69.68	-	2.2
				Parent	VL081452	4.9	8.14	69.92	62.83	-
				Parent	VL058589	6.1	7.42	71.05	71.41	-
				Commercial check	DH04	5.25619	7.70769	71.1212	-	3.5
				Commercial check	WE1101	4.96827	7.81843	71.5136	-	3
				Commercial check	H517	5.12965	7.68008	71.9241	-	1.5
				Commercial check	DK8031	5.56663	7.64731	71.6007	-	4
				Commercial check	Duma43	5.01565	7.74631	71.1252	-	3
				Commercial check	WH505	5.05811	8.13884	71.6177	-	2
				Commercial check	Pioneer3253	5.01677	8.08228	71.0647	-	3

## Sheet: Table_S2
					Supplementary Table S2_ Performance of DH and F3 populations for grain quality traits
Genotype	DHP_OC	DHP_PC	DHP_SC	DHP_KWT	Genotype	F3BP2_OC	F3P2_OC	F3BP2_PC	F3P2_PC	F3BP2_SC	F3P2_SC	F3P2_TEX	Genotype	F3BP3_OC	F3P3_OC	F3BP3_PC	F3P3_PC	F3BP3_SC	F3P3_SC	F3P3_KWT	Genotype	F3BP4_OC	F3P4_OC	F3BP4_PC	F3P4_PC	F3BP4_SC	F3P4_SC	F3P4_KWT
(CML494/CML550)-PHDH1	5.79	8.45	70.61	64.7	(CKL05017/CML536)-B-1	5.22	5.26	8.8	8.85	70.44	70.38	2.72	(CML494/CLWN201)_B_B_F1	5.21	5.25	7.03	6.57	71.03	71.37	55.63	(VL081452/VL058589)_B_10	5.36	5.65	7.41	7.01	70.91	70.75	70.37
(CML494/CML550)-PHDH11	5.59	8.19	70.8	67.21	(CKL05017/CML536)-B-10	5.18	5.17	8.56	8.26	70.47	70.47	2.21	(CML494/CLWN201)_B_B_F10	5.32	5.46	7.29	7.18	70.72	70.31	57.07	(VL081452/VL058589)_B_100	5.11	5.15	7.74	7.98	70.95	71.06	61.14
(CML494/CML550)-PHDH110	5.6	7.75	71.18	63.62	(CKL05017/CML536)-B-101	5.26	5.28	8.76	8.73	70.44	70.49	2.45	(CML494/CLWN201)_B_B_F100	5.27	5.35	7.29	7.13	70.81	70.57	48.43	(VL081452/VL058589)_B_102	5.04	5	7.56	7.43	70.97	71.13	69.85
(CML494/CML550)-PHDH113	5.39	7.77	72.14	60.74	(CKL05017/CML536)-B-102	5.16	5.12	8.77	8.79	70.46	70.45	2.15	(CML494/CLWN201)_B_B_F101	5.04	4.9	7.51	7.7	70.86	70.87	57.56	(VL081452/VL058589)_B_103	5.2	5.35	7.7	7.95	70.86	70.5	64.4
(CML494/CML550)-PHDH114	5.64	8.27	70.88	75.26	(CKL05017/CML536)-B-104	5.33	5.44	8.72	8.66	70.34	70.17	2.59	(CML494/CLWN201)_B_B_F102	4.98	4.8	7.31	7.4	71	71.13	54.52	(VL081452/VL058589)_B_104	5.1	5.1	7.69	7.91	70.95	70.99	70.61
(CML494/CML550)-PHDH116	5.57	7.75	71.14	70.14	(CKL05017/CML536)-B-105	5.17	5.13	8.78	8.8	70.53	70.68	2.34	(CML494/CLWN201)_B_B_F103	5.21	5.24	7.27	7.13	70.87	70.84	58	(VL081452/VL058589)_B_105	5.1	5.1	7.61	7.66	70.91	70.77	69.15
(CML494/CML550)-PHDH118	5.48	9.5	70.23	70.93	(CKL05017/CML536)-B-106	5.11	5.02	8.67	8.5	70.6	70.89	2.1	(CML494/CLWN201)_B_B_F104	5.24	5.3	7.22	7.02	70.88	70.9	49.97	(VL081452/VL058589)_B_106	5.12	5.15	7.56	7.48	70.99	71.23	63.94
(CML494/CML550)-PHDH119	5.72	8.54	70.25	63.34	(CKL05017/CML536)-B-11	5.15	5.1	8.7	8.61	70.62	70.9	2.36	(CML494/CLWN201)_B_B_F105	5.11	5.05	7.23	7.04	71.04	71.39	51.03	(VL081452/VL058589)_B_107	5.11	5.1	7.69	7.78	70.91	70.86	67.73
(CML494/CML550)-PHDH12	5.47	8.44	70.86	68.4	(CKL05017/CML536)-B-110	5.31	5.39	8.87	9.02	70.29	70.06	2.52	(CML494/CLWN201)_B_B_F106	5.08	4.99	7.32	7.24	71.04	71.38	55.53	(VL081452/VL058589)_B_108	5.11	5.15	7.65	7.59	70.87	70.63	68.46
(CML494/CML550)-PHDH120	5.77	7.87	71.19	62.91	(CKL05017/CML536)-B-112	5.1	5.02	8.75	8.71	70.58	70.79	2.2	(CML494/CLWN201)_B_B_F107	5.06	4.95	7.44	7.67	70.9	70.96	56.88	(VL081452/VL058589)_B_109	5.03	4.95	7.73	8.08	70.84	70.44	81.83
(CML494/CML550)-PHDH121	5.64	8.18	70.82	62.69	(CKL05017/CML536)-B-113	5.17	5.14	8.73	8.69	70.49	70.56	2.14	(CML494/CLWN201)_B_B_F108	5.11	5.05	7.13	6.96	71.09	71.37	52.84	(VL081452/VL058589)_B_110	5.13	5.15	7.53	7.25	70.92	70.9	61.17
(CML494/CML550)-PHDH122	5.54	8.23	70.88	76.34	(CKL05017/CML536)-B-114	5.19	5.18	8.78	8.8	70.45	70.46	2.84	(CML494/CLWN201)_B_B_F109	5.19	5.2	7.24	7.14	70.97	71.09	54.32	(VL081452/VL058589)_B_112	5.09	5.05	7.62	7.71	70.99	71.21	67.75
(CML494/CML550)-PHDH124	5.54	8.45	70.98	68.06	(CKL05017/CML536)-B-115	5.37	5.52	8.94	9.21	70.21	69.73	2.01	(CML494/CLWN201)_B_B_F11	5.26	5.35	7.21	7.08	71.03	71.28	51.09	(VL081452/VL058589)_B_116	5.22	5.3	7.55	7.4	70.83	70.39	67.49
(CML494/CML550)-PHDH125	6.09	8.67	69.98	68.31	(CKL05017/CML536)-B-116	5.15	5.09	9.01	9.38	70.33	70.15	2.04	(CML494/CLWN201)_B_B_F112	4.95	4.75	7.27	7.17	71.23	71.87	51.38	(VL081452/VL058589)_B_117	5.01	4.9	7.66	7.78	70.86	70.53	75.21
(CML494/CML550)-PHDH126	5.64	8.65	70.42	68.04	(CKL05017/CML536)-B-117	5.18	5.15	8.77	8.77	70.41	70.33	2.38	(CML494/CLWN201)_B_B_F114	5.04	4.9	7.16	6.91	70.95	71.07	60.45	(VL081452/VL058589)_B_119	5.11	5.1	7.61	7.62	70.96	71.05	71.08
(CML494/CML550)-PHDH127	5.73	8	70.16	74.92	(CKL05017/CML536)-B-118	5.32	5.44	8.61	8.36	70.35	70.13	2.25	(CML494/CLWN201)_B_B_F115	5.04	4.9	7.17	6.91	71.06	71.55	53.92	(VL081452/VL058589)_B_120	5.11	5.1	7.42	7.05	71.06	71.56	62.13
(CML494/CML550)-PHDH129	5.65	8.09	70.84	65.06	(CKL05017/CML536)-B-119	5.18	5.15	8.79	8.8	70.35	70.19	1.99	(CML494/CLWN201)_B_B_F116	5.25	5.3	7.13	6.84	70.82	70.65	64.06	(VL081452/VL058589)_B_123	4.97	4.8	7.59	7.65	70.97	71.11	68.23
(CML494/CML550)-PHDH130	5.61	7.7	70.86	70.54	(CKL05017/CML536)-B-12	5.22	5.24	8.88	9.05	70.35	70.18	2.13	(CML494/CLWN201)_B_B_F117	5.14	5.1	7.34	7.3	70.84	70.75	53.73	(VL081452/VL058589)_B_124	5.06	5	7.66	7.78	70.99	71.2	76.1
(CML494/CML550)-PHDH131	5.49	8.57	70.77	62.82	(CKL05017/CML536)-B-120	5.22	5.22	8.59	8.34	70.6	70.83	2.15	(CML494/CLWN201)_B_B_F118	5.18	5.2	7.33	7.38	70.88	70.76	58.45	(VL081452/VL058589)_B_125	5.21	5.3	7.71	7.91	70.85	70.53	70.11
(CML494/CML550)-PHDH132	5.48	8.09	71.32	65.39	(CKL05017/CML536)-B-121	5.32	5.44	8.99	9.3	70.24	69.9	2.15	(CML494/CLWN201)_B_B_F12	5.16	5.15	7.31	7.21	70.92	71.07	52.33	(VL081452/VL058589)_B_126	5.17	5.25	7.55	7.37	71.02	71.38	66.56
(CML494/CML550)-PHDH136	5.64	8.55	70.67	61.68	(CKL05017/CML536)-B-122	5.1	5.01	8.66	8.47	70.68	71.07	2.14	(CML494/CLWN201)_B_B_F121	5.21	5.25	7.37	7.45	71.06	71.44	52.09	(VL081452/VL058589)_B_127	5.07	5	7.58	7.52	70.94	70.94	59.82
(CML494/CML550)-PHDH142	5.7	9.12	70.07	77.85	(CKL05017/CML536)-B-123	5.21	5.24	8.52	8.16	70.52	70.59	1.93	(CML494/CLWN201)_B_B_F122	5.21	5.25	7.23	7.1	70.94	70.99	54.65	(VL081452/VL058589)_B_128	5.14	5.2	7.66	7.79	70.96	71.05	69.96
(CML494/CML550)-PHDH144	5.36	8.57	71.12	64.06	(CKL05017/CML536)-B-124	5.32	5.42	8.73	8.72	70.37	70.18	2.59	(CML494/CLWN201)_B_B_F123	5.13	5.1	7.63	8.23	70.71	70.15	59.7	(VL081452/VL058589)_B_129	5.14	5.15	7.65	7.8	70.84	70.45	68.56
(CML494/CML550)-PHDH148	5.67	8.45	70.67	65.89	(CKL05017/CML536)-B-125	5.11	5.02	8.56	8.23	70.64	70.97	2.88	(CML494/CLWN201)_B_B_F124	5.04	4.9	7.29	7.23	71	71.3	55.85	(VL081452/VL058589)_B_13	5.14	5.25	7.57	7.34	70.86	70.55	70.11
(CML494/CML550)-PHDH149	5.79	7.98	70.47	73.9	(CKL05017/CML536)-B-126	5.37	5.49	8.88	9.05	70.29	70.04	2.4	(CML494/CLWN201)_B_B_F125	5.29	5.4	7.35	7.37	70.77	70.49	53.8	(VL081452/VL058589)_B_130	5.13	5.15	7.62	7.72	70.84	70.47	74.27
(CML494/CML550)-PHDH15	5.68	7.63	72.26	60.38	(CKL05017/CML536)-B-127	5.22	5.24	8.68	8.54	70.36	70.18	2.75	(CML494/CLWN201)_B_B_F126	5.21	5.25	7.29	7.24	70.8	70.55	52.06	(VL081452/VL058589)_B_131	5.17	5.25	7.5	7.13	71.1	71.79	69.83
(CML494/CML550)-PHDH153	5.55	8.5	70.55	69.03	(CKL05017/CML536)-B-128	5.19	5.17	8.7	8.59	70.56	70.71	1.95	(CML494/CLWN201)_B_B_F127	5.29	5.4	7.25	7.11	70.62	70	49.91	(VL081452/VL058589)_B_132	5.13	5.15	7.51	7.25	70.96	71.08	69.3
(CML494/CML550)-PHDH154	5.59	9.09	71.25	62.71	(CKL05017/CML536)-B-129	5.17	5.13	8.81	8.87	70.47	70.49	2.69	(CML494/CLWN201)_B_B_F129	5.11	5.05	7.16	6.91	71.38	72.36	38.47	(VL081452/VL058589)_B_134	5.09	5.1	7.79	8.28	70.85	70.49	72.1
(CML494/CML550)-PHDH158	5.75	7.86	71.38	59.58	(CKL05017/CML536)-B-13	5.3	5.39	8.66	8.51	70.36	70.22	2.23	(CML494/CLWN201)_B_B_F13	4.93	4.7	7.39	7.44	71.03	71.36	55.89	(VL081452/VL058589)_B_136	4.99	4.85	7.66	7.79	70.95	70.98	72.49
(CML494/CML550)-PHDH163	6.1	8.09	70.17	64.51	(CKL05017/CML536)-B-131	5.21	5.23	8.79	8.82	70.41	70.36	2.33	(CML494/CLWN201)_B_B_F130	5.18	5.2	7.54	7.8	70.82	70.72	58.2	(VL081452/VL058589)_B_139	5.13	5.15	7.48	7.19	70.94	70.93	71.22
(CML494/CML550)-PHDH169	5.71	8.7	70.14	67.59	(CKL05017/CML536)-B-132	5.1	5	8.55	8.2	70.61	70.88	2.58	(CML494/CLWN201)_B_B_F134	5.42	5.65	7.23	7.2	70.93	70.86	52.1	(VL081452/VL058589)_B_14	5.05	4.95	7.5	7.18	70.97	71.13	70.7
(CML494/CML550)-PHDH170	5.98	8.27	70.94	63.93	(CKL05017/CML536)-B-133	5.16	5.14	8.62	8.38	70.59	70.83	1.94	(CML494/CLWN201)_B_B_F135	5.24	5.3	7.45	7.55	70.81	70.71	52.06	(VL081452/VL058589)_B_145	5.15	5.2	7.66	7.78	70.92	70.88	72.89
(CML494/CML550)-PHDH171	5.43	8.02	71.64	73.53	(CKL05017/CML536)-B-134	5.24	5.26	8.9	9.08	70.44	70.45	2.07	(CML494/CLWN201)_B_B_F136	5.34	5.5	7.35	7.41	70.83	70.69	52.81	(VL081452/VL058589)_B_146	4.98	4.85	7.55	7.46	70.96	71.01	67.76
(CML494/CML550)-PHDH174	5.59	7.99	71.11	61.95	(CKL05017/CML536)-B-135	5.25	5.3	8.78	8.78	70.34	70.14	2.74	(CML494/CLWN201)_B_B_F137	5.18	5.19	7.32	7.35	70.89	70.97	53.37	(VL081452/VL058589)_B_149	5.02	4.9	7.62	7.58	71.08	71.69	68.34
(CML494/CML550)-PHDH175	5.76	8.58	70.56	67.51	(CKL05017/CML536)-B-136	5.14	5.1	8.72	8.65	70.41	70.33	2.45	(CML494/CLWN201)_B_B_F138	5.24	5.3	7.22	7.08	70.72	70.3	49.18	(VL081452/VL058589)_B_15	5.21	5.3	7.71	7.92	70.83	70.42	82.14
(CML494/CML550)-PHDH179	5.27	7.9	71.79	60.94	(CKL05017/CML536)-B-137	5.18	5.16	8.64	8.43	70.68	71.05	1.5	(CML494/CLWN201)_B_B_F139	5.26	5.35	7.22	7.06	70.81	70.64	58.53	(VL081452/VL058589)_B_151	5.17	5.25	7.59	7.42	70.97	71.11	68.44
(CML494/CML550)-PHDH19	5.56	8.1	70.66	70.62	(CKL05017/CML536)-B-138	5.26	5.31	8.64	8.44	70.43	70.39	2.32	(CML494/CLWN201)_B_B_F14	5.31	5.45	7.4	7.46	70.73	70.34	55.52	(VL081452/VL058589)_B_152	5.07	5	7.45	7.13	71.01	71.28	59.95
(CML494/CML550)-PHDH190	5.67	8.27	70.52	63.16	(CKL05017/CML536)-B-139	5.13	5.08	8.61	8.35	70.62	70.87	2.49	(CML494/CLWN201)_B_B_F140	5.05	4.95	7.14	6.95	71.16	71.62	50.62	(VL081452/VL058589)_B_153	5	4.9	7.62	7.61	71.05	71.53	71.41
(CML494/CML550)-PHDH192	5.52	8.05	70.87	63.86	(CKL05017/CML536)-B-14	5.19	5.17	8.57	8.24	70.46	70.49	2.45	(CML494/CLWN201)_B_B_F141	5.21	5.25	7.32	7.36	70.97	71.11	54.87	(VL081452/VL058589)_B_154	5.1	5.1	7.57	7.61	71.03	71.38	63.45
(CML494/CML550)-PHDH193	5.58	7.97	70.43	63.38	(CKL05017/CML536)-B-140	5.13	5.07	8.87	9.02	70.42	70.35	2.67	(CML494/CLWN201)_B_B_F142	4.98	4.8	7.6	7.96	71.1	71.69	57.12	(VL081452/VL058589)_B_157	4.93	4.75	7.57	7.57	71.01	71.33	68.55
(CML494/CML550)-PHDH194	5.6	7.95	71.52	61.74	(CKL05017/CML536)-B-141	5.35	5.49	8.69	8.56	70.44	70.36	2.26	(CML494/CLWN201)_B_B_F143	5.15	5.1	7.28	7.22	70.95	71.16	52.42	(VL081452/VL058589)_B_158	5.07	5.05	7.69	7.91	70.77	70.13	80.09
(CML494/CML550)-PHDH197	5.54	8.04	71.26	62.48	(CKL05017/CML536)-B-142	5.16	5.13	8.56	8.25	70.62	70.86	1.87	(CML494/CLWN201)_B_B_F146	5.14	5.1	7.41	7.51	70.97	71.14	56.85	(VL081452/VL058589)_B_159	5.06	5	7.59	7.56	70.97	71.09	74.96
(CML494/CML550)-PHDH198	5.69	8.62	70.43	65.34	(CKL05017/CML536)-B-143	5.28	5.34	9.11	9.66	70.26	69.91	2	(CML494/CLWN201)_B_B_F147	5.34	5.5	7.36	7.37	70.75	70.43	52.01	(VL081452/VL058589)_B_161	5.08	5.05	7.75	8.08	70.94	70.98	67.54
(CML494/CML550)-PHDH199	5.8	7.93	70.83	63.12	(CKL05017/CML536)-B-144	5.15	5.11	8.81	8.88	70.49	70.56	2.31	(CML494/CLWN201)_B_B_F148	5.19	5.2	7.24	7.11	70.91	70.79	58.19	(VL081452/VL058589)_B_162	5.09	5.1	7.53	7.26	70.92	70.83	66.69
(CML494/CML550)-PHDH20	5.69	8.53	70.88	65.1	(CKL05017/CML536)-B-145	5.33	5.43	8.8	8.83	70.35	70.2	2.5	(CML494/CLWN201)_B_B_F149	5.18	5.2	7.31	7.3	71.03	71.39	49.19	(VL081452/VL058589)_B_163	5.05	5	7.75	7.95	70.89	70.76	70.6
(CML494/CML550)-PHDH200	5.55	7.9	71.08	64.33	(CKL05017/CML536)-B-146	5.13	5.06	8.85	8.97	70.38	70.3	2.27	(CML494/CLWN201)_B_B_F15	5.25	5.34	7.23	7.01	71.09	71.52	58.27	(VL081452/VL058589)_B_164	4.94	4.75	7.52	7.28	70.9	70.77	72.6
(CML494/CML550)-PHDH201	5.36	8.33	71.08	71.08	(CKL05017/CML536)-B-147	5.21	5.22	9.02	9.4	70.36	70.19	2.07	(CML494/CLWN201)_B_B_F151	5.26	5.35	7.27	7.2	70.83	70.61	51.46	(VL081452/VL058589)_B_167	5.2	5.43	7.51	7.09	70.93	70.89	67.43
(CML494/CML550)-PHDH206	5.62	8.3	70.82	65.38	(CKL05017/CML536)-B-149	5.15	5.11	8.64	8.45	70.47	70.45	2.23	(CML494/CLWN201)_B_B_F152	5	4.85	7.32	7.23	71.04	71.33	54.72	(VL081452/VL058589)_B_168	5.03	4.95	7.59	7.43	70.97	71.17	74.46
(CML494/CML550)-PHDH207	5.29	7.9	71.49	56.84	(CKL05017/CML536)-B-150	5.13	5.08	8.67	8.53	70.6	70.81	2.26	(CML494/CLWN201)_B_B_F153	5.08	5	7.33	7.37	70.77	70.38	56.04	(VL081452/VL058589)_B_171	5.14	5.2	7.57	7.47	70.95	71.01	67.39
(CML494/CML550)-PHDH208	5.91	8.07	70.41	60.31	(CKL05017/CML536)-B-151	5.12	5.03	8.71	8.6	70.58	70.84	2.47	(CML494/CLWN201)_B_B_F154	5.08	5	7.29	7.26	71.05	71.45	50.33	(VL081452/VL058589)_B_173	5	4.9	7.51	7.28	71.01	71.29	75.09
(CML494/CML550)-PHDH209	5.6	8.33	70.23	61.22	(CKL05017/CML536)-B-152	5.26	5.31	8.72	8.68	70.41	70.32	2.28	(CML494/CLWN201)_B_B_F155	5.24	5.3	7.54	7.81	70.76	70.46	55.91	(VL081452/VL058589)_B_175	5.02	4.95	7.58	7.48	70.98	71.22	67.28
(CML494/CML550)-PHDH21	5.82	7.93	70.55	62.5	(CKL05017/CML536)-B-153	5.22	5.22	8.77	8.76	70.49	70.59	2.29	(CML494/CLWN201)_B_B_F157	5.03	4.9	7.34	7.35	71.04	71.32	55.87	(VL081452/VL058589)_B_176	5.11	5.1	7.6	7.59	71.01	71.3	69.71
(CML494/CML550)-PHDH211	5.81	8.31	70.51	65.83	(CKL05017/CML536)-B-154	5.29	5.39	8.71	8.61	70.48	70.52	2.63	(CML494/CLWN201)_B_B_F159	4.99	4.81	7.33	7.36	71.14	71.59	50.1	(VL081452/VL058589)_B_179	5.13	5.15	7.62	7.68	70.97	71.1	67.27
(CML494/CML550)-PHDH212	5.37	8	71.69	65.47	(CKL05017/CML536)-B-155	5.33	5.42	9.01	9.38	70.34	70.18	2.04	(CML494/CLWN201)_B_B_F16	5.11	5.05	7.53	7.82	70.94	70.97	54.3	(VL081452/VL058589)_B_18	4.93	4.75	7.57	7.45	71.16	72.09	63.78
(CML494/CML550)-PHDH215	5.56	8.06	70.98	67.47	(CKL05017/CML536)-B-156	5.02	4.85	8.81	8.88	70.59	70.86	2.65	(CML494/CLWN201)_B_B_F160	5.16	5.15	7.41	7.5	70.76	70.57	47.95	(VL081452/VL058589)_B_183	5	4.9	7.55	7.38	70.96	71.02	71.31
(CML494/CML550)-PHDH216	5.53	8.04	70.98	72.24	(CKL05017/CML536)-B-157	5.25	5.3	8.49	8.06	70.51	70.6	2.96	(CML494/CLWN201)_B_B_F161	5.19	5.2	7.21	7	70.96	71.22	55.38	(VL081452/VL058589)_B_185	4.94	4.75	7.82	8.28	70.86	70.59	79.31
(CML494/CML550)-PHDH219	5.48	8.34	70.87	71.61	(CKL05017/CML536)-B-158	5.23	5.26	8.91	9.11	70.33	70.17	1.93	(CML494/CLWN201)_B_B_F162	5.35	5.5	7.27	7.2	70.85	70.66	51.81	(VL081452/VL058589)_B_186	5.05	5	7.71	7.89	70.85	70.5	67.16
(CML494/CML550)-PHDH220	5.56	8.03	71.12	65.01	(CKL05017/CML536)-B-16	5.23	5.25	8.85	8.96	70.4	70.31	2.04	(CML494/CLWN201)_B_B_F163	5.14	5.1	7.06	6.61	70.69	70.15	54.4	(VL081452/VL058589)_B_188	5.14	5.2	7.66	7.7	70.97	71.12	68.56
(CML494/CML550)-PHDH221	5.62	8.3	71.11	71.64	(CKL05017/CML536)-B-160	5.19	5.18	8.79	8.8	70.54	70.68	2.4	(CML494/CLWN201)_B_B_F165	5.14	5.1	7.26	7.11	70.96	71.1	52.25	(VL081452/VL058589)_B_19	5.12	5.15	7.76	8.13	70.93	70.91	65.71
(CML494/CML550)-PHDH223	5.5	8.74	70.53	63.37	(CKL05017/CML536)-B-161	5.07	4.96	8.55	8.21	70.65	71	2.26	(CML494/CLWN201)_B_B_F166	5.13	5.1	7.35	7.29	71	71.25	56.47	(VL081452/VL058589)_B_190	5.11	5.15	7.45	7.09	70.96	71.05	69.77
(CML494/CML550)-PHDH224	5.68	8.39	70.69	63.06	(CKL05017/CML536)-B-162	5.13	5.09	8.85	8.97	70.58	70.73	2.13	(CML494/CLWN201)_B_B_F167	5.12	5.05	7.48	7.65	70.86	70.8	57.76	(VL081452/VL058589)_B_191	5.12	5.15	7.68	7.72	70.87	70.62	72.1
(CML494/CML550)-PHDH225	5.54	7.73	71.25	65.94	(CKL05017/CML536)-B-163	5.27	5.33	8.66	8.49	70.51	70.59	1.9	(CML494/CLWN201)_B_B_F168	5.03	4.9	7.73	8.49	70.66	70.02	61.67	(VL081452/VL058589)_B_193	5.09	5.1	7.41	6.97	71.06	71.55	69.03
(CML494/CML550)-PHDH226	5.44	7.96	71.68	61.54	(CKL05017/CML536)-B-164	5.22	5.23	8.81	8.88	70.52	70.63	2.27	(CML494/CLWN201)_B_B_F169	5.32	5.45	7.31	7.29	70.71	70.19	53.36	(VL081452/VL058589)_B_194	4.98	4.85	7.46	7.15	71.05	71.5	75.56
(CML494/CML550)-PHDH228	5.56	8.4	70.87	63.6	(CKL05017/CML536)-B-165	5.12	5.08	8.76	8.78	70.61	70.8	2.48	(CML494/CLWN201)_B_B_F17	5.16	5.15	7.4	7.56	70.81	70.66	55	(VL081452/VL058589)_B_195	5.12	5.15	7.82	8.24	70.88	70.68	70.78
(CML494/CML550)-PHDH232	5.81	8.02	70.98	67.39	(CKL05017/CML536)-B-166	5.19	5.19	8.71	8.62	70.54	70.67	2.15	(CML494/CLWN201)_B_B_F170	5.18	5.2	7.51	7.83	70.72	70.35	56.77	(VL081452/VL058589)_B_199	5.8	6.6	7.38	6.93	70.75	69.95	55.82
(CML494/CML550)-PHDH235	5.76	8.52	70.22	64.63	(CKL05017/CML536)-B-167	5.11	5.02	8.77	8.76	70.54	70.68	2.17	(CML494/CLWN201)_B_B_F171	5.31	5.45	7.3	7.22	70.83	70.69	52.96	(VL081452/VL058589)_B_2	5.07	5.05	7.57	7.35	70.97	71.11	72.8
(CML494/CML550)-PHDH24	5.76	8.18	70.64	60.54	(CKL05017/CML536)-B-169	5.12	5.05	8.91	9.12	70.42	70.38	2.42	(CML494/CLWN201)_B_B_F172	5.3	5.41	7.3	7.18	70.86	70.84	54.85	(VL081452/VL058589)_B_201	5.19	5.3	7.73	8.04	70.75	69.99	67.93
(CML494/CML550)-PHDH27	5.47	8.09	71.17	63.02	(CKL05017/CML536)-B-17	5.18	5.15	8.81	8.85	70.38	70.32	1.98	(CML494/CLWN201)_B_B_F174	5.22	5.25	7.6	7.86	70.75	70.43	57.87	(VL081452/VL058589)_B_203	4.98	4.8	7.79	8.22	70.76	70.04	78.08
(CML494/CML550)-PHDH28	5.11	7.87	71.5	70.85	(CKL05017/CML536)-B-170	5.25	5.31	8.98	9.29	70.3	70	2.26	(CML494/CLWN201)_B_B_F175	5.11	5.05	7.24	7.03	70.98	71.13	53.31	(VL081452/VL058589)_B_204	4.99	4.85	7.64	7.77	71.01	71.29	71.27
(CML494/CML550)-PHDH29	5.74	8.03	70.54	63.06	(CKL05017/CML536)-B-171	5.18	5.14	8.66	8.52	70.56	70.74	2.27	(CML494/CLWN201)_B_B_F176	5.14	5.1	7.46	7.59	70.75	70.43	56.05	(VL081452/VL058589)_B_205	4.98	4.85	7.5	7.19	71.05	71.54	64.29
(CML494/CML550)-PHDH30	5.73	7.95	71.18	60.05	(CKL05017/CML536)-B-172	5.19	5.2	8.87	9	70.49	70.51	2.62	(CML494/CLWN201)_B_B_F177	5.19	5.2	7.42	7.52	70.8	70.62	57.89	(VL081452/VL058589)_B_206	5.14	5.2	7.75	8.06	70.88	70.61	77.63
(CML494/CML550)-PHDH33	5.64	8.54	70.07	58.9	(CKL05017/CML536)-B-173	5.13	5.07	8.62	8.39	70.62	70.87	1.7	(CML494/CLWN201)_B_B_F178	5.29	5.4	7.13	6.82	70.96	71.04	51.88	(VL081452/VL058589)_B_208	5.06	5	7.68	7.74	70.96	71.11	63.58
(CML494/CML550)-PHDH34	5.43	8.36	70.96	74.23	(CKL05017/CML536)-B-174	5.13	5.05	8.77	8.74	70.61	70.91	2.61	(CML494/CLWN201)_B_B_F179	5.17	5.15	7.2	7.08	70.78	70.53	54.4	(VL081452/VL058589)_B_209	4.98	4.85	7.54	7.34	71.06	71.58	66.79
(CML494/CML550)-PHDH36	5.6	8.62	70.57	66.41	(CKL05017/CML536)-B-175	5.28	5.33	8.76	8.72	70.42	70.37	2.65	(CML494/CLWN201)_B_B_F18	5.27	5.35	7.43	7.5	70.56	69.94	53.58	(VL081452/VL058589)_B_21	5.11	5.1	7.58	7.47	70.91	70.83	69.88
(CML494/CML550)-PHDH37	5.65	8.1	70.7	66.07	(CKL05017/CML536)-B-176	5.22	5.22	8.85	8.96	70.36	70.28	1.96	(CML494/CLWN201)_B_B_F180	5.19	5.2	7.39	7.46	71.03	71.24	54.69	(VL081452/VL058589)_B_210	5.29	5.5	7.52	7.34	70.88	70.66	67.24
(CML494/CML550)-PHDH38	5.39	8.21	71.12	64.77	(CKL05017/CML536)-B-177	5.26	5.3	8.74	8.66	70.41	70.39	2.06	(CML494/CLWN201)_B_B_F181	5.06	4.94	7.29	7.26	71.02	71.29	52.37	(VL081452/VL058589)_B_212	5.19	5.25	7.61	7.54	70.99	71.26	73.49
(CML494/CML550)-PHDH39	5.75	7.82	71.17	65.15	(CKL05017/CML536)-B-178	5.29	5.39	8.62	8.37	70.55	70.71	2.71	(CML494/CLWN201)_B_B_F182	5.06	4.95	7.26	7.25	71.18	71.72	58.91	(VL081452/VL058589)_B_213	5.21	5.3	7.82	8.3	70.67	69.6	69.56
(CML494/CML550)-PHDH4	5.69	8.72	70.43	66.42	(CKL05017/CML536)-B-179	5.13	5.08	8.68	8.52	70.57	70.76	2.04	(CML494/CLWN201)_B_B_F183	5.24	5.3	7.32	7.27	70.87	70.81	50.35	(VL081452/VL058589)_B_215	5.19	5.3	7.68	7.84	70.91	70.8	69.19
(CML494/CML550)-PHDH40	5.67	8.23	71.47	60.42	(CKL05017/CML536)-B-18	5.28	5.37	8.89	9.08	70.28	69.94	2.31	(CML494/CLWN201)_B_B_F184	5.22	5.25	7.2	6.95	71.12	71.66	51.35	(VL081452/VL058589)_B_218	5.11	5.1	7.48	7.23	71.05	71.48	65.74
(CML494/CML550)-PHDH41	5.8	8.36	70.15	67.75	(CKL05017/CML536)-B-180	5.03	4.87	8.78	8.81	70.57	70.77	2.09	(CML494/CLWN201)_B_B_F185	5.41	5.65	7.17	6.86	70.87	70.88	51.49	(VL081452/VL058589)_B_222	5.09	5.05	7.72	7.98	70.93	70.89	71.56
(CML494/CML550)-PHDH42	5.63	8.24	70.97	68.3	(CKL05017/CML536)-B-181	5.09	4.97	9.06	9.52	70.39	70.3	2.06	(CML494/CLWN201)_B_B_F186	5.19	5.2	7.42	7.56	70.71	70.33	58.48	(VL081452/VL058589)_B_224	5.24	5.4	7.44	7.06	70.99	71.21	63.42
(CML494/CML550)-PHDH43	5.82	8.1	70.47	66.73	(CKL05017/CML536)-B-182	5.11	5.02	8.66	8.49	70.48	70.52	2.65	(CML494/CLWN201)_B_B_F187	5.16	5.15	7.24	7.08	70.91	70.94	55.7	(VL081452/VL058589)_B_225	5.14	5.15	7.67	7.87	70.87	70.62	72.56
(CML494/CML550)-PHDH44	5.58	8.3	70.87	64.48	(CKL05017/CML536)-B-183	5.17	5.14	8.92	9.13	70.3	70.04	2.18	(CML494/CLWN201)_B_B_F188	5.14	5.1	7.31	7.26	71.02	71.35	52.21	(VL081452/VL058589)_B_227	5.14	5.15	7.66	7.77	70.86	70.53	74.42
(CML494/CML550)-PHDH45	5.78	9.11	70.26	68.97	(CKL05017/CML536)-B-184	5.17	5.16	8.73	8.65	70.53	70.67	1.9	(CML494/CLWN201)_B_B_F189	5.29	5.4	7.27	7.22	70.76	70.33	56.13	(VL081452/VL058589)_B_228	5.04	5	7.49	7.28	71.08	71.69	69.37
(CML494/CML550)-PHDH46	5.44	8.11	71.23	64.34	(CKL05017/CML536)-B-186	5.18	5.14	8.97	9.26	70.44	70.51	2.11	(CML494/CLWN201)_B_B_F19	5.16	5.15	7.28	7.16	70.91	71.02	51.98	(VL081452/VL058589)_B_231	5.12	5.15	7.59	7.5	70.98	71.15	59.88
(CML494/CML550)-PHDH47	5.29	8.02	71.37	61.72	(CKL05017/CML536)-B-187	5.09	4.98	9	9.33	70.39	70.29	2.2	(CML494/CLWN201)_B_B_F190	5.34	5.5	7.35	7.43	70.79	70.54	53.21	(VL081452/VL058589)_B_232	5.13	5.15	7.52	7.3	70.96	71.09	71.21
(CML494/CML550)-PHDH48	5.61	7.73	70.83	62.14	(CKL05017/CML536)-B-188	5.18	5.13	8.71	8.6	70.55	70.75	2.38	(CML494/CLWN201)_B_B_F191	5.26	5.35	7.2	7.01	70.74	70.46	51.85	(VL081452/VL058589)_B_233	5.12	5.1	7.63	7.63	70.87	70.61	72.33
(CML494/CML550)-PHDH50	5.68	8.24	70.97	62.28	(CKL05017/CML536)-B-189	5.21	5.23	8.86	9.01	70.35	70.18	2.36	(CML494/CLWN201)_B_B_F194	5.06	4.95	7.2	6.99	71.12	71.77	52.03	(VL081452/VL058589)_B_234	4.99	4.85	7.83	8.35	70.83	70.38	86.47
(CML494/CML550)-PHDH52	5.56	8.48	70.72	66.43	(CKL05017/CML536)-B-190	5.21	5.22	8.75	8.71	70.38	70.28	2.33	(CML494/CLWN201)_B_B_F195	5.05	4.95	7.3	7.36	71.11	71.45	56.53	(VL081452/VL058589)_B_236	5.1	5.1	7.64	7.74	70.88	70.66	74.56
(CML494/CML550)-PHDH54	5.35	8.55	71.28	64.5	(CKL05017/CML536)-B-191	5.2	5.19	8.63	8.4	70.52	70.7	2.01	(CML494/CLWN201)_B_B_F197	5.16	5.15	7.41	7.61	70.83	70.65	57.66	(VL081452/VL058589)_B_250	5.02	4.9	7.69	7.83	70.86	70.57	78.83
(CML494/CML550)-PHDH55	6.12	7.83	70.23	66.08	(CKL05017/CML536)-B-193	5.22	5.27	9.02	9.42	70.27	69.9	2.56	(CML494/CLWN201)_B_B_F198	5.09	5	7.39	7.46	70.98	71.11	49.78	(VL081452/VL058589)_B_254	5.1	5.1	7.63	7.88	70.92	70.82	79.07
(CML494/CML550)-PHDH56	5.77	8.18	70.71	63.09	(CKL05017/CML536)-B-196	5.19	5.2	8.74	8.71	70.39	70.3	1.98	(CML494/CLWN201)_B_B_F2	5.09	5.01	7.3	7.2	70.92	70.92	51.51	(VL081452/VL058589)_B_256	5.15	5.25	7.54	7.36	71.01	71.29	68.77
(CML494/CML550)-PHDH58	5.56	8.45	71.26	65.35	(CKL05017/CML536)-B-197	5.13	5.06	9.01	9.38	70.45	70.46	1.92	(CML494/CLWN201)_B_B_F20	5.24	5.3	7.35	7.38	70.82	70.56	52.84	(VL081452/VL058589)_B_26	5.02	5	7.71	7.86	70.98	71.18	71.96
(CML494/CML550)-PHDH6	5.43	8.4	70.81	62	(CKL05017/CML536)-B-198	5.06	4.91	8.85	8.98	70.57	70.79	1.86	(CML494/CLWN201)_B_B_F200	5.21	5.25	7.32	7.25	70.97	71.14	53.55	(VL081452/VL058589)_B_261	4.99	4.85	7.59	7.51	70.98	71.16	67.87
(CML494/CML550)-PHDH61	5.61	8.27	70.56	61.81	(CKL05017/CML536)-B-199	5.07	4.98	8.84	8.95	70.53	70.64	2.57	(CML494/CLWN201)_B_B_F201	5.16	5.15	7.34	7.45	70.85	70.72	55.04	(VL081452/VL058589)_B_262	5.03	4.95	7.55	7.43	71	71.26	69.42
(CML494/CML550)-PHDH68	5.55	7.72	70.7	62.04	(CKL05017/CML536)-B-2	5.34	5.44	8.83	8.91	70.28	70.07	2.05	(CML494/CLWN201)_B_B_F203	5.14	5.1	7.45	7.71	70.95	71.05	49.41	(VL081452/VL058589)_B_265	5.06	5.05	7.52	7.19	70.98	71.19	64.95
(CML494/CML550)-PHDH7	5.43	7.38	71.68	63.84	(CKL05017/CML536)-B-20	5.15	5.13	8.87	9.03	70.62	70.83	2.1	(CML494/CLWN201)_B_B_F206	5.19	5.2	7.36	7.38	70.99	71.3	54.86	(VL081452/VL058589)_B_266	5.34	5.6	7.61	7.7	70.78	70.08	66.68
(CML494/CML550)-PHDH70	5.43	7.94	71.07	61.23	(CKL05017/CML536)-B-201	5.23	5.24	8.7	8.56	70.47	70.57	2.08	(CML494/CLWN201)_B_B_F207	5.21	5.25	7.21	7	70.95	71.2	53.65	(VL081452/VL058589)_B_269	4.98	4.85	7.65	7.7	70.95	71.02	77.76
(CML494/CML550)-PHDH73	5.63	7.47	71.17	69.11	(CKL05017/CML536)-B-202	5.26	5.3	8.81	8.88	70.38	70.24	1.91	(CML494/CLWN201)_B_B_F209	5.19	5.2	7.34	7.46	70.78	70.55	55.34	(VL081452/VL058589)_B_275	5.07	5.05	7.64	7.75	70.93	70.85	72.23
(CML494/CML550)-PHDH75	5.88	8.58	69.97	63.33	(CKL05017/CML536)-B-203	5.2	5.2	9.01	9.36	70.3	70.09	2.51	(CML494/CLWN201)_B_B_F21	5.21	5.25	7.15	6.85	71.01	71.32	55.73	(VL081452/VL058589)_B_277	5.18	5.25	7.7	7.82	70.88	70.67	66.31
(CML494/CML550)-PHDH76	5.58	8.34	70.82	55.36	(CKL05017/CML536)-B-204	5.15	5.13	8.7	8.58	70.72	71.15	2.75	(CML494/CLWN201)_B_B_F214	5.19	5.2	7.33	7.32	70.96	71.08	47.03	(VL081452/VL058589)_B_279	5.09	5.05	7.51	7.32	71.01	71.31	66.07
(CML494/CML550)-PHDH80	5.59	8.12	70.77	65.02	(CKL05017/CML536)-B-205	5.39	5.53	8.82	8.92	70.25	69.89	2.22	(CML494/CLWN201)_B_B_F215	5.24	5.3	7.47	7.63	70.87	70.81	57.04	(VL081452/VL058589)_B_28	5.28	5.5	7.97	8.75	70.72	69.78	73.9
(CML494/CML550)-PHDH81	5.67	7.96	70.93	59.83	(CKL05017/CML536)-B-206	5.2	5.19	8.75	8.72	70.51	70.61	2.32	(CML494/CLWN201)_B_B_F216	5.36	5.55	7.27	7.34	70.76	70.4	52.67	(VL081452/VL058589)_B_280	5.06	5	7.48	7.32	71.09	71.72	73.03
(CML494/CML550)-PHDH82	5.58	8.7	70.48	59.81	(CKL05017/CML536)-B-207	5.25	5.29	8.8	8.86	70.32	70.1	1.99	(CML494/CLWN201)_B_B_F218	5.26	5.35	7.36	7.41	70.89	70.84	49.24	(VL081452/VL058589)_B_285	5.1	5.1	7.53	7.26	71.05	71.55	57.9
(CML494/CML550)-PHDH86	5.52	8.32	70.72	73.4	(CKL05017/CML536)-B-208	5.14	5.08	8.7	8.58	70.46	70.44	2.33	(CML494/CLWN201)_B_B_F219	5.14	5.1	7.23	7.14	70.86	70.67	59.52	(VL081452/VL058589)_B_288	5.24	5.4	7.7	7.84	70.78	70.19	65
(CML494/CML550)-PHDH89	5.47	8.13	70.95	65.3	(CKL05017/CML536)-B-209	5.34	5.49	8.82	8.88	70.36	70.19	1.58	(CML494/CLWN201)_B_B_F22	5.12	5.05	7.43	7.56	70.95	71.06	56.42	(VL081452/VL058589)_B_292	4.98	4.85	7.43	7.03	71.11	71.83	65.4
(CML494/CML550)-PHDH9	5.74	8.21	70.65	66.48	(CKL05017/CML536)-B-21	5.19	5.17	8.89	9.08	70.41	70.34	2.75	(CML494/CLWN201)_B_B_F220	5.21	5.25	7.36	7.47	70.67	70.01	56.99	(VL081452/VL058589)_B_294	5.09	5.05	7.66	7.72	70.89	70.68	70.47
(CML494/CML550)-PHDH99	5.58	7.97	71.05	67.26	(CKL05017/CML536)-B-210	5.29	5.36	8.59	8.32	70.39	70.3	2.28	(CML494/CLWN201)_B_B_F221	5.28	5.39	7.24	7.09	70.88	70.89	53.92	(VL081452/VL058589)_B_295	4.89	4.65	7.6	7.54	70.95	71.03	73.63
CML494	5.61	8.04	71.01	61.78	(CKL05017/CML536)-B-211	5.31	5.41	8.85	8.96	70.33	70.11	2.15	(CML494/CLWN201)_B_B_F222	5.13	5.1	7.36	7.47	70.98	71.13	51.79	(VL081452/VL058589)_B_296	5.06	5	7.56	7.43	70.94	70.95	65
CML550	5.82	8.14	71.1	65.7	(CKL05017/CML536)-B-213	5.28	5.35	8.87	9.02	70.35	70.14	2.05	(CML494/CLWN201)_B_B_F223	5.08	5	7.75	8.35	70.84	70.77	58.76	(VL081452/VL058589)_B_299	5.22	5.35	7.45	7.19	70.95	70.97	67.37
					(CKL05017/CML536)-B-214	5.18	5.17	8.51	8.13	70.57	70.75	2.58	(CML494/CLWN201)_B_B_F225	5.14	5.1	7.32	7.28	70.86	70.74	52.36	(VL081452/VL058589)_B_3	5.1	5.1	7.8	8.29	70.76	70.07	76.93
					(CKL05017/CML536)-B-217	5.18	5.15	8.82	8.9	70.34	70.17	1.97	(CML494/CLWN201)_B_B_F226	5.14	5.1	7.02	6.55	71.15	71.68	54.58	(VL081452/VL058589)_B_307	5.07	5	7.53	7.33	70.95	71.02	70.12
					(CKL05017/CML536)-B-218	5.23	5.27	8.56	8.26	70.58	70.76	2.62	(CML494/CLWN201)_B_B_F227	5.19	5.2	7.41	7.61	70.93	71.04	52.02	(VL081452/VL058589)_B_308	5.16	5.2	7.6	7.57	70.88	70.67	72.31
					(CKL05017/CML536)-B-22	5.21	5.21	8.91	9.12	70.39	70.27	2.32	(CML494/CLWN201)_B_B_F228	5.21	5.25	7.63	8.13	70.78	70.42	53.65	(VL081452/VL058589)_B_311	5.2	5.35	7.43	7.02	71.1	71.75	72.98
					(CKL05017/CML536)-B-221	5.26	5.3	8.78	8.8	70.36	70.22	1.81	(CML494/CLWN201)_B_B_F229	5.26	5.35	7.37	7.33	70.8	70.64	54.47	(VL081452/VL058589)_B_314	5	4.9	7.54	7.45	70.93	70.88	69
					(CKL05017/CML536)-B-222	5.24	5.27	8.79	8.83	70.5	70.57	2.5	(CML494/CLWN201)_B_B_F230	5.26	5.35	7.3	7.24	70.89	71	52.81	(VL081452/VL058589)_B_315	5.16	5.25	7.49	7.21	70.97	71.13	69.08
					(CKL05017/CML536)-B-223	5.29	5.35	8.88	9.08	70.32	70.09	2.12	(CML494/CLWN201)_B_B_F231	5.18	5.2	7.48	7.74	70.88	70.85	57.39	(VL081452/VL058589)_B_316	5.04	5	7.64	7.81	70.86	70.51	64.03
					(CKL05017/CML536)-B-224	5.23	5.25	8.83	8.93	70.33	70.11	2.22	(CML494/CLWN201)_B_B_F232	5.36	5.54	7.3	7.24	70.92	71.01	57.4	(VL081452/VL058589)_B_317	5.2	5.3	7.51	7.33	71	71.26	63.43
					(CKL05017/CML536)-B-226	5.22	5.25	8.75	8.74	70.37	70.18	2.26	(CML494/CLWN201)_B_B_F233	5.21	5.25	7.39	7.5	70.6	69.86	50.68	(VL081452/VL058589)_B_319	5.22	5.35	7.5	7.21	70.96	71.08	57.91
					(CKL05017/CML536)-B-227	5.08	4.95	8.67	8.5	70.62	70.97	1.99	(CML494/CLWN201)_B_B_F234	4.98	4.79	7.46	7.69	71.07	71.54	58.31	(VL081452/VL058589)_B_32	5.03	4.95	7.59	7.54	70.96	71.06	67.33
					(CKL05017/CML536)-B-23	5.25	5.28	8.71	8.63	70.5	70.53	2.32	(CML494/CLWN201)_B_B_F235	5.24	5.3	7.13	6.83	71.06	71.4	51.25	(VL081452/VL058589)_B_321	5.22	5.35	7.58	7.5	70.83	70.36	67.15
					(CKL05017/CML536)-B-231	5.22	5.23	8.66	8.46	70.49	70.59	2.09	(CML494/CLWN201)_B_B_F236	5.23	5.3	7.37	7.43	70.68	70.11	53.61	(VL081452/VL058589)_B_322	5.1	5.1	7.45	7.06	71.1	71.76	64.32
					(CKL05017/CML536)-B-233	5.22	5.24	8.8	8.84	70.4	70.28	2.36	(CML494/CLWN201)_B_B_F237	5.19	5.2	7.44	7.62	70.96	71.08	54.54	(VL081452/VL058589)_B_323	5.13	5.15	7.8	8.2	70.83	70.41	72
					(CKL05017/CML536)-B-235	5.24	5.28	8.97	9.27	70.34	70.17	2.22	(CML494/CLWN201)_B_B_F238	5.18	5.2	7.32	7.32	70.99	71.19	51.83	(VL081452/VL058589)_B_326	5.05	5	7.61	7.59	70.83	70.37	84.59
					(CKL05017/CML536)-B-239	5.32	5.41	8.67	8.5	70.35	70.22	2.49	(CML494/CLWN201)_B_B_F241	5.08	5	7.14	6.81	71.21	71.92	51.84	(VL081452/VL058589)_B_327	5.18	5.25	7.56	7.48	70.87	70.62	65.7
					(CKL05017/CML536)-B-240	5.22	5.23	8.86	8.99	70.29	70.08	1.91	(CML494/CLWN201)_B_B_F243	4.96	4.75	7.27	7.1	71.15	71.64	51.37	(VL081452/VL058589)_B_328	5.12	5.15	7.64	7.73	70.94	70.95	71.31
					(CKL05017/CML536)-B-241	5.27	5.33	8.82	8.89	70.43	70.37	2.39	(CML494/CLWN201)_B_B_F244	5.37	5.55	7.31	7.26	70.64	70.05	51.17	(VL081452/VL058589)_B_329	5.13	5.15	7.69	7.87	70.89	70.71	75.19
					(CKL05017/CML536)-B-244	5.33	5.45	8.93	9.16	70.17	69.73	1.9	(CML494/CLWN201)_B_B_F245	5.08	4.99	7.34	7.45	71.05	71.44	54.55	(VL081452/VL058589)_B_33	5.19	5.3	7.57	7.59	71.04	71.45	60.64
					(CKL05017/CML536)-B-245	5.28	5.34	8.96	9.27	70.3	70.01	2.23	(CML494/CLWN201)_B_B_F246	5.11	5.05	7.66	8.14	70.8	70.58	56.2	(VL081452/VL058589)_B_331	5.14	5.2	7.58	7.43	70.9	70.81	64.95
					(CKL05017/CML536)-B-247	5.22	5.24	8.89	9.04	70.49	70.59	2.31	(CML494/CLWN201)_B_B_F247	5.37	5.55	7.43	7.54	70.7	70.32	57.09	(VL081452/VL058589)_B_334	5.12	5.15	7.8	8.22	70.84	70.44	74.91
					(CKL05017/CML536)-B-248	5.21	5.21	8.7	8.56	70.6	70.88	1.94	(CML494/CLWN201)_B_B_F248	5.22	5.25	7.42	7.51	70.66	70.21	55.9	(VL081452/VL058589)_B_39	5.02	4.9	7.61	7.57	70.91	70.8	83.37
					(CKL05017/CML536)-B-25	5.23	5.27	8.85	8.97	70.4	70.35	2.3	(CML494/CLWN201)_B_B_F249	5.05	4.94	7.32	7.27	70.91	70.94	52.27	(VL081452/VL058589)_B_4	5.04	4.95	7.68	7.8	70.87	70.63	76.71
					(CKL05017/CML536)-B-250	5.19	5.21	8.78	8.8	70.47	70.42	2.54	(CML494/CLWN201)_B_B_F25	5.19	5.2	7.26	7.14	70.98	71.26	53.58	(VL081452/VL058589)_B_43	5.14	5.15	7.79	8.3	70.86	70.52	75.47
					(CKL05017/CML536)-B-251	5.14	5.09	9	9.36	70.28	69.96	2.55	(CML494/CLWN201)_B_B_F250	5.19	5.2	7.29	7.23	70.99	71.19	52.91	(VL081452/VL058589)_B_44	5.05	5	7.57	7.55	70.95	70.97	76.17
					(CKL05017/CML536)-B-252	5.21	5.24	8.81	8.86	70.39	70.28	2.19	(CML494/CLWN201)_B_B_F251	5.14	5.1	7.33	7.31	70.95	71.08	59.82	(VL081452/VL058589)_B_46	4.92	4.75	7.51	7.19	71.16	72.09	63.43
					(CKL05017/CML536)-B-253	5.17	5.14	8.87	9.04	70.49	70.53	2.75	(CML494/CLWN201)_B_B_F252	5.24	5.3	7.25	7.17	70.79	70.57	55.77	(VL081452/VL058589)_B_47	5.13	5.2	7.78	8.1	70.86	70.54	81.03
					(CKL05017/CML536)-B-255	5.2	5.21	8.74	8.67	70.48	70.5	2.74	(CML494/CLWN201)_B_B_F253	5.06	4.95	7.17	6.9	71.15	71.72	53.65	(VL081452/VL058589)_B_5	5.07	5.05	7.55	7.41	71.14	71.95	64.76
					(CKL05017/CML536)-B-256	5.11	5.04	8.68	8.57	70.55	70.67	2.24	(CML494/CLWN201)_B_B_F254	5.26	5.35	7.38	7.48	70.9	70.89	55.28	(VL081452/VL058589)_B_51	5.16	5.25	7.67	7.8	70.87	70.65	79.98
					(CKL05017/CML536)-B-257	5.24	5.28	8.83	8.89	70.26	69.93	2.58	(CML494/CLWN201)_B_B_F255	5.19	5.2	7.4	7.41	70.9	70.9	57.14	(VL081452/VL058589)_B_57	5.11	5.1	7.75	8.01	70.84	70.46	72.08
					(CKL05017/CML536)-B-258	5.13	5.07	8.68	8.55	70.53	70.68	2.49	(CML494/CLWN201)_B_B_F256	5.02	4.85	7.71	8.32	70.74	70.46	58.01	(VL081452/VL058589)_B_6	5.03	4.95	7.69	7.87	70.92	70.81	72.39
					(CKL05017/CML536)-B-259	5.18	5.16	9.03	9.39	70.39	70.33	2.31	(CML494/CLWN201)_B_B_F257	5.17	5.15	7.21	7	70.56	69.85	54.77	(VL081452/VL058589)_B_64	5.23	5.35	7.65	7.82	70.99	71.2	64.6
					(CKL05017/CML536)-B-26	5.23	5.24	9.03	9.42	70.25	69.93	2.11	(CML494/CLWN201)_B_B_F258	5.25	5.31	7.36	7.41	70.88	70.83	52.18	(VL081452/VL058589)_B_65	5.24	5.4	7.69	7.83	70.91	70.8	64.8
					(CKL05017/CML536)-B-261	5.18	5.15	8.95	9.2	70.34	70.17	1.8	(CML494/CLWN201)_B_B_F260	5.17	5.15	7.61	8.08	70.8	70.56	59.25	(VL081452/VL058589)_B_66	5.15	5.2	7.72	7.97	70.81	70.3	74.64
					(CKL05017/CML536)-B-262	5.34	5.47	8.89	9.1	70.4	70.27	1.54	(CML494/CLWN201)_B_B_F261	5.11	5.05	7.09	6.84	70.99	71.13	53.9	(VL081452/VL058589)_B_67	4.87	4.6	7.86	8.45	70.82	70.36	84.2
					(CKL05017/CML536)-B-263	5.16	5.1	8.72	8.65	70.51	70.6	2.34	(CML494/CLWN201)_B_B_F262	5.25	5.31	7.28	7.09	70.95	71.03	51.93	(VL081452/VL058589)_B_69	5.18	5.25	7.46	7.2	70.99	71.2	72.52
					(CKL05017/CML536)-B-264	5.28	5.36	8.75	8.73	70.44	70.39	2.03	(CML494/CLWN201)_B_B_F263	5.14	5.1	7.56	7.93	70.76	70.48	53.45	(VL081452/VL058589)_B_70	5.17	5.25	7.51	7.16	71.08	71.7	72.56
					(CKL05017/CML536)-B-266	5.15	5.11	8.95	9.21	70.29	70	3.15	(CML494/CLWN201)_B_B_F264	5.32	5.45	7.17	6.96	70.83	70.67	51.96	(VL081452/VL058589)_B_73	5.18	5.25	7.7	8.02	70.88	70.68	70.67
					(CKL05017/CML536)-B-267	5.07	4.96	9.02	9.39	70.5	70.59	3.33	(CML494/CLWN201)_B_B_F265	5.09	5	7.28	7.17	70.93	70.91	51.27	(VL081452/VL058589)_B_74	5.07	5.05	7.87	8.56	70.79	70.15	71.1
					(CKL05017/CML536)-B-268	5.2	5.2	8.97	9.28	70.3	70.02	2.37	(CML494/CLWN201)_B_B_F266	5.13	5.1	7.36	7.36	70.95	71.09	52.52	(VL081452/VL058589)_B_75	5.1	5.1	7.63	7.74	71	71.28	70.72
					(CKL05017/CML536)-B-269	5.24	5.27	9	9.33	70.2	69.77	1.49	(CML494/CLWN201)_B_B_F268	5.13	5.1	7.22	7.09	71.01	71.28	54.19	(VL081452/VL058589)_B_78	5.15	5.2	7.57	7.44	70.93	70.93	64.08
					(CKL05017/CML536)-B-270	5.21	5.22	8.65	8.46	70.56	70.77	2.49	(CML494/CLWN201)_B_B_F269	4.99	4.8	7.3	7.36	71.07	71.38	55.64	(VL081452/VL058589)_B_79	5.05	5	7.53	7.31	71	71.32	70.86
					(CKL05017/CML536)-B-271	5.14	5.05	8.86	8.98	70.29	70.09	2.45	(CML494/CLWN201)_B_B_F27	5.31	5.45	7.41	7.6	70.73	70.34	54.82	(VL081452/VL058589)_B_81	5.04	4.95	7.64	7.7	70.94	70.97	63.63
					(CKL05017/CML536)-B-272	5.19	5.17	8.67	8.53	70.6	70.82	2.73	(CML494/CLWN201)_B_B_F270	5.24	5.3	7.54	7.89	70.88	70.8	54.7	(VL081452/VL058589)_B_84	5.11	5.15	7.62	7.57	70.91	70.84	70.24
					(CKL05017/CML536)-B-273	5.1	4.99	8.85	8.97	70.47	70.55	2.58	(CML494/CLWN201)_B_B_F271	5.22	5.26	7.36	7.33	71	71.28	48.83	(VL081452/VL058589)_B_86	5.04	5	7.54	7.35	71.05	71.5	70.9
					(CKL05017/CML536)-B-275	5.2	5.21	8.57	8.26	70.61	70.85	2.4	(CML494/CLWN201)_B_B_F272	5.22	5.25	7.4	7.48	70.6	69.94	56.69	(VL081452/VL058589)_B_87	5.27	5.45	7.66	7.67	70.87	70.64	69.83
					(CKL05017/CML536)-B-276	5.21	5.2	8.74	8.67	70.48	70.54	2.59	(CML494/CLWN201)_B_B_F274	5.16	5.15	7.43	7.52	70.84	70.69	63.32	(VL081452/VL058589)_B_88	4.97	4.8	7.47	7.18	71	71.25	64.2
					(CKL05017/CML536)-B-277	5.28	5.37	8.7	8.61	70.48	70.46	2.38	(CML494/CLWN201)_B_B_F277	5.1	5.05	7.42	7.65	70.93	70.93	62.52	(VL081452/VL058589)_B_91	5.01	4.9	7.8	8.13	70.82	70.37	63.45
					(CKL05017/CML536)-B-278	5.14	5.11	8.86	9.01	70.51	70.58	2.56	(CML494/CLWN201)_B_B_F278	5.14	5.1	7.44	7.55	70.99	71.22	51.93	(VL081452/VL058589)_B_95	5.19	5.3	7.65	7.64	70.84	70.47	70.36
					(CKL05017/CML536)-B-279	5.16	5.12	8.79	8.81	70.42	70.41	2.28	(CML494/CLWN201)_B_B_F279	5.32	5.45	7.4	7.46	70.64	70.02	53.87	(VL081452/VL058589)_B_99	5.11	5.1	7.57	7.51	71.04	71.46	65.12
					(CKL05017/CML536)-B-28	5.14	5.09	8.77	8.77	70.49	70.52	2.28	(CML494/CLWN201)_B_B_F28	5.31	5.45	7.38	7.4	70.78	70.53	57.51
					(CKL05017/CML536)-B-280	5.38	5.54	8.7	8.57	70.23	69.88	1.46	(CML494/CLWN201)_B_B_F280	5.08	5	7.27	7.18	71.06	71.42	53.53
					(CKL05017/CML536)-B-282	5.11	5.04	8.66	8.49	70.55	70.7	2.12	(CML494/CLWN201)_B_B_F281	5.22	5.25	7.15	6.9	70.93	71.06	53.6
					(CKL05017/CML536)-B-283	5.14	5.07	8.96	9.23	70.34	70.16	2.33	(CML494/CLWN201)_B_B_F282	5.18	5.2	7.23	7.09	71	71.23	53.22
					(CKL05017/CML536)-B-284	5.16	5.12	8.87	9.02	70.35	70.22	1.83	(CML494/CLWN201)_B_B_F283	5.17	5.15	7.44	7.55	70.78	70.55	52.34
					(CKL05017/CML536)-B-286	5.23	5.27	8.63	8.4	70.64	70.97	1.78	(CML494/CLWN201)_B_B_F284	5.06	4.95	7.23	7.08	71.06	71.42	52.47
					(CKL05017/CML536)-B-288	5.27	5.32	8.62	8.39	70.44	70.45	2.35	(CML494/CLWN201)_B_B_F285	5.16	5.15	7.3	7.19	71.01	71.22	54.83
					(CKL05017/CML536)-B-29	5.19	5.2	8.91	9.14	70.5	70.54	2.54	(CML494/CLWN201)_B_B_F286	5.16	5.15	7.36	7.31	70.89	70.88	52.79
					(CKL05017/CML536)-B-293	5.12	5.06	8.83	8.91	70.55	70.73	2.35	(CML494/CLWN201)_B_B_F287	5.09	5	7.29	7.19	70.83	70.75	55.2
					(CKL05017/CML536)-B-294	5.25	5.28	8.81	8.88	70.3	70.06	2.58	(CML494/CLWN201)_B_B_F288	5.36	5.55	7.46	7.7	70.68	70.11	56.8
					(CKL05017/CML536)-B-295	5.05	4.9	8.63	8.43	70.76	71.29	2.04	(CML494/CLWN201)_B_B_F289	5.37	5.55	7.36	7.42	70.46	69.49	57.78
					(CKL05017/CML536)-B-297	5.36	5.52	8.76	8.78	70.24	69.85	1.98	(CML494/CLWN201)_B_B_F29	4.97	4.79	7.47	7.62	70.9	70.93	48.57
					(CKL05017/CML536)-B-298	5.18	5.16	8.91	9.14	70.44	70.41	2.28	(CML494/CLWN201)_B_B_F290	5.19	5.2	7.19	6.94	70.9	70.91	56.71
					(CKL05017/CML536)-B-3	5.24	5.27	8.82	8.9	70.4	70.31	2.11	(CML494/CLWN201)_B_B_F291	5.26	5.35	7.52	7.82	70.84	70.7	54.43
					(CKL05017/CML536)-B-30	5.28	5.37	8.66	8.5	70.53	70.64	2.39	(CML494/CLWN201)_B_B_F292	5.03	4.9	7.22	7.11	71.06	71.5	62.55
					(CKL05017/CML536)-B-300	5.13	5.07	8.7	8.6	70.53	70.62	1.89	(CML494/CLWN201)_B_B_F293	5.1	5.04	7.55	7.9	70.57	69.82	59.11
					(CKL05017/CML536)-B-301	5.02	4.88	8.73	8.67	70.69	71.06	2.49	(CML494/CLWN201)_B_B_F294	5.12	5.05	7.4	7.5	70.84	70.68	54.12
					(CKL05017/CML536)-B-304	5.31	5.38	8.67	8.54	70.28	70.02	2	(CML494/CLWN201)_B_B_F295	5.26	5.35	7.17	6.85	70.91	70.96	50.37
					(CKL05017/CML536)-B-305	5.25	5.3	8.81	8.87	70.45	70.42	2.24	(CML494/CLWN201)_B_B_F296	5.16	5.15	7.28	7.26	71.14	71.64	51.76
					(CKL05017/CML536)-B-306	5.23	5.25	8.9	9.12	70.43	70.38	2.38	(CML494/CLWN201)_B_B_F297	5.19	5.2	7.23	7.07	71.02	71.26	50.63
					(CKL05017/CML536)-B-307	5.22	5.22	8.57	8.28	70.51	70.6	2.58	(CML494/CLWN201)_B_B_F298	5.08	5	7.14	6.85	71.13	71.6	53.28
					(CKL05017/CML536)-B-309	5.21	5.24	8.55	8.23	70.49	70.5	2.45	(CML494/CLWN201)_B_B_F299	4.96	4.75	7.34	7.27	71.07	71.55	49.92
					(CKL05017/CML536)-B-31	5.08	4.98	8.89	9.06	70.48	70.53	2.35	(CML494/CLWN201)_B_B_F3	4.95	4.75	7.39	7.4	71.06	71.46	50.88
					(CKL05017/CML536)-B-311	5.21	5.24	8.85	9	70.44	70.36	2.1	(CML494/CLWN201)_B_B_F30	5.06	4.95	7.27	7.12	71.04	71.37	49.96
					(CKL05017/CML536)-B-312	5.12	5.05	8.61	8.38	70.67	71.02	2.68	(CML494/CLWN201)_B_B_F300	5.21	5.25	7.47	7.59	70.74	70.46	58.45
					(CKL05017/CML536)-B-313	4.99	4.79	8.74	8.71	70.58	70.82	2.75	(CML494/CLWN201)_B_B_F301	5.14	5.1	7.43	7.51	70.79	70.58	55.02
					(CKL05017/CML536)-B-314	5.28	5.34	8.89	9.04	70.36	70.28	1.96	(CML494/CLWN201)_B_B_F302	5.11	5.05	7.25	7.03	71.14	71.58	50.19
					(CKL05017/CML536)-B-316	5.21	5.24	8.77	8.76	70.39	70.26	2.06	(CML494/CLWN201)_B_B_F303	5.17	5.15	7.28	7.36	70.99	71.19	55.65
					(CKL05017/CML536)-B-317	5.2	5.2	8.65	8.46	70.49	70.57	1.76	(CML494/CLWN201)_B_B_F304	5.19	5.2	7.38	7.43	70.9	70.95	51.44
					(CKL05017/CML536)-B-318	5.19	5.17	8.46	8.01	70.54	70.73	2.19	(CML494/CLWN201)_B_B_F306	5.06	4.95	7.43	7.65	70.88	70.82	58.8
					(CKL05017/CML536)-B-319	5.18	5.15	8.75	8.69	70.52	70.68	1.71	(CML494/CLWN201)_B_B_F308	5.11	5.05	7.33	7.42	70.88	70.84	59.37
					(CKL05017/CML536)-B-32	5.15	5.1	8.87	9.02	70.39	70.26	2.4	(CML494/CLWN201)_B_B_F309	5.05	4.95	7.22	7	71.17	71.78	52.23
					(CKL05017/CML536)-B-320	5.15	5.1	8.82	8.9	70.58	70.79	1.9	(CML494/CLWN201)_B_B_F31	5.15	5.14	7.18	7.01	71	71.2	54.03
					(CKL05017/CML536)-B-322	5.14	5.09	8.81	8.85	70.47	70.5	2.35	(CML494/CLWN201)_B_B_F310	5.14	5.1	7.51	7.77	70.65	70.02	55.35
					(CKL05017/CML536)-B-323	5.34	5.46	8.59	8.3	70.27	69.97	2.03	(CML494/CLWN201)_B_B_F311	5.11	5.05	7.35	7.34	71.17	71.92	54.57
					(CKL05017/CML536)-B-324	5.19	5.2	8.7	8.57	70.4	70.29	2.5	(CML494/CLWN201)_B_B_F312	5.04	4.9	7.35	7.38	71.02	71.44	54.98
					(CKL05017/CML536)-B-326	5.17	5.13	8.76	8.75	70.54	70.7	1.67	(CML494/CLWN201)_B_B_F313	5.14	5.1	7.39	7.4	70.85	70.8	57.8
					(CKL05017/CML536)-B-327	5.12	5.04	8.98	9.28	70.38	70.24	2.97	(CML494/CLWN201)_B_B_F314	5.19	5.2	7.41	7.53	70.85	70.75	50.53
					(CKL05017/CML536)-B-328	5.14	5.07	8.77	8.79	70.46	70.5	1.92	(CML494/CLWN201)_B_B_F315	5.16	5.15	7.06	6.62	71.04	71.29	55.97
					(CKL05017/CML536)-B-33	5.08	4.96	8.7	8.56	70.57	70.82	2.77	(CML494/CLWN201)_B_B_F316	5.39	5.6	7.16	6.86	71.05	71.48	45.73
					(CKL05017/CML536)-B-330	5.43	5.63	8.58	8.29	70.45	70.45	1.18	(CML494/CLWN201)_B_B_F317	5.22	5.26	7.4	7.4	70.73	70.48	49.29
					(CKL05017/CML536)-B-331	5.25	5.29	8.67	8.52	70.49	70.59	1.89	(CML494/CLWN201)_B_B_F318	5.35	5.5	7.28	7.23	70.72	70.24	53.33
					(CKL05017/CML536)-B-332	5.33	5.46	8.64	8.45	70.1	69.45	2.62	(CML494/CLWN201)_B_B_F319	5.12	5.05	7.56	7.88	70.76	70.52	56.38
					(CKL05017/CML536)-B-333	5.07	4.95	8.83	8.89	70.64	70.95	1.73	(CML494/CLWN201)_B_B_F32	5.16	5.15	7.34	7.41	70.89	70.72	51.08
					(CKL05017/CML536)-B-335	5.23	5.26	9	9.31	70.22	69.86	2.37	(CML494/CLWN201)_B_B_F320	5.16	5.15	7.63	8.16	70.67	70.13	57.55
					(CKL05017/CML536)-B-336	5.34	5.47	8.71	8.6	70.29	70.04	2.86	(CML494/CLWN201)_B_B_F321	5.05	4.95	7.52	7.77	70.88	70.8	54.65
					(CKL05017/CML536)-B-337	5.16	5.14	8.87	9.03	70.43	70.35	2.19	(CML494/CLWN201)_B_B_F322	5.21	5.25	7.38	7.45	70.84	70.72	48.39
					(CKL05017/CML536)-B-338	5.22	5.2	8.73	8.64	70.55	70.81	2.63	(CML494/CLWN201)_B_B_F323	5.31	5.45	7.37	7.34	70.82	70.63	51.27
					(CKL05017/CML536)-B-339	5.25	5.31	8.66	8.5	70.42	70.34	2.39	(CML494/CLWN201)_B_B_F324	5.14	5.1	7.38	7.41	70.88	70.72	58.31
					(CKL05017/CML536)-B-34	5.16	5.12	8.72	8.66	70.58	70.8	2.47	(CML494/CLWN201)_B_B_F325	5.04	4.9	7.28	7.21	70.95	70.97	55.25
					(CKL05017/CML536)-B-340	5.04	4.91	8.76	8.73	70.49	70.55	2.03	(CML494/CLWN201)_B_B_F326	5.24	5.3	7.46	7.64	70.81	70.5	59.07
					(CKL05017/CML536)-B-341	5.3	5.36	8.72	8.64	70.43	70.45	2.12	(CML494/CLWN201)_B_B_F327	5.09	5	7.33	7.36	70.99	71.19	59.85
					(CKL05017/CML536)-B-342	5.26	5.3	8.99	9.31	70.22	69.86	1.96	(CML494/CLWN201)_B_B_F328	5.11	5.05	7.3	7.26	70.89	70.76	57.87
					(CKL05017/CML536)-B-343	5.31	5.4	8.51	8.12	70.28	69.97	2.88	(CML494/CLWN201)_B_B_F329	5.31	5.45	7.28	7.12	70.7	70.35	54.85
					(CKL05017/CML536)-B-344	5.2	5.2	8.6	8.32	70.43	70.38	2.24	(CML494/CLWN201)_B_B_F33	5.25	5.3	7.35	7.36	70.99	71.16	50.09
					(CKL05017/CML536)-B-345	5.28	5.33	8.62	8.39	70.29	70.03	1.75	(CML494/CLWN201)_B_B_F330	5.14	5.1	7.46	7.69	70.91	70.89	52.18
					(CKL05017/CML536)-B-346	5.2	5.22	8.76	8.72	70.57	70.74	2.53	(CML494/CLWN201)_B_B_F331	5.15	5.14	7.28	7.21	70.95	71.14	55.89
					(CKL05017/CML536)-B-347	5.06	4.93	8.78	8.8	70.63	70.95	2.3	(CML494/CLWN201)_B_B_F332	5.2	5.2	7.47	7.66	70.88	70.91	53.85
					(CKL05017/CML536)-B-348	5.11	5.03	8.78	8.82	70.4	70.27	2.62	(CML494/CLWN201)_B_B_F333	5.06	4.95	7.34	7.39	70.98	71.19	55.25
					(CKL05017/CML536)-B-349	5.21	5.21	8.93	9.17	70.37	70.24	2.52	(CML494/CLWN201)_B_B_F334	5.26	5.35	7.24	7.3	70.93	70.86	52.16
					(CKL05017/CML536)-B-350	5.23	5.25	8.59	8.34	70.62	70.88	2.15	(CML494/CLWN201)_B_B_F335	5.21	5.25	7.28	7.29	70.97	70.99	55.32
					(CKL05017/CML536)-B-351	5.17	5.16	8.99	9.29	70.43	70.43	1.94	(CML494/CLWN201)_B_B_F336	5.14	5.1	7.35	7.36	70.9	70.91	49.93
					(CKL05017/CML536)-B-36	5.21	5.22	8.88	9.03	70.27	70	2.23	(CML494/CLWN201)_B_B_F337	5.14	5.1	7.25	7.12	70.9	70.97	54.93
					(CKL05017/CML536)-B-38	5.19	5.17	8.84	8.93	70.39	70.3	2.32	(CML494/CLWN201)_B_B_F338	5.03	4.9	7.42	7.47	71.14	71.74	53.69
					(CKL05017/CML536)-B-4	5.11	5.04	8.75	8.72	70.55	70.65	2.51	(CML494/CLWN201)_B_B_F339	5.22	5.25	7.34	7.35	70.83	70.65	52.95
					(CKL05017/CML536)-B-40	5.23	5.26	8.81	8.86	70.43	70.37	1.92	(CML494/CLWN201)_B_B_F34	5.24	5.3	7.38	7.49	70.93	70.96	55.61
					(CKL05017/CML536)-B-41	5.19	5.19	8.49	8.07	70.5	70.57	1.89	(CML494/CLWN201)_B_B_F340	5.29	5.4	7.47	7.69	70.73	70.41	52.61
					(CKL05017/CML536)-B-42	5.17	5.14	8.68	8.53	70.64	70.98	2.41	(CML494/CLWN201)_B_B_F341	5.1	5.05	7.39	7.47	71.07	71.46	56
					(CKL05017/CML536)-B-43	5.02	4.86	8.72	8.68	70.71	71.09	2.43	(CML494/CLWN201)_B_B_F342	5.19	5.2	7.4	7.45	70.92	70.92	56.13
					(CKL05017/CML536)-B-44	5.2	5.21	8.66	8.48	70.52	70.67	1.49	(CML494/CLWN201)_B_B_F343	5.27	5.35	7.34	7.36	70.93	70.85	52.1
					(CKL05017/CML536)-B-45	5.26	5.31	8.58	8.27	70.6	70.86	2.13	(CML494/CLWN201)_B_B_F344	5.24	5.3	7.3	7.3	70.66	69.9	58.21
					(CKL05017/CML536)-B-48	5.21	5.22	8.62	8.4	70.6	70.87	1.63	(CML494/CLWN201)_B_B_F345	5.24	5.3	7.41	7.45	70.87	70.9	55.59
					(CKL05017/CML536)-B-50	5.29	5.35	8.78	8.78	70.39	70.28	2.31	(CML494/CLWN201)_B_B_F346	5.21	5.25	7.41	7.66	70.85	70.62	54.52
					(CKL05017/CML536)-B-51	5.12	5.02	8.67	8.51	70.64	70.95	2.38	(CML494/CLWN201)_B_B_F347	5.31	5.45	7.28	7.22	70.78	70.48	54.91
					(CKL05017/CML536)-B-52	5.21	5.21	8.94	9.2	70.4	70.3	2.86	(CML494/CLWN201)_B_B_F348	5.16	5.15	7.25	7.05	70.96	71.14	56.25
					(CKL05017/CML536)-B-53	5.2	5.22	8.71	8.6	70.49	70.51	1.84	(CML494/CLWN201)_B_B_F349	5.18	5.2	7.28	7.25	70.84	70.68	53.72
					(CKL05017/CML536)-B-55	5.17	5.11	8.66	8.48	70.62	70.95	2.12	(CML494/CLWN201)_B_B_F350	5.24	5.3	7.22	7.01	70.93	71	55.7
					(CKL05017/CML536)-B-56	5.18	5.15	8.84	8.92	70.55	70.75	2.3	(CML494/CLWN201)_B_B_F351	5.03	4.9	7.35	7.4	70.97	71.04	27.73
					(CKL05017/CML536)-B-59	5.35	5.46	8.69	8.56	70.44	70.5	2.29	(CML494/CLWN201)_B_B_F352	5.16	5.15	7.53	7.88	70.8	70.51	58.71
					(CKL05017/CML536)-B-6	5.41	5.6	8.96	9.23	70.22	69.81	2.41	(CML494/CLWN201)_B_B_F353	5.06	4.95	7.4	7.48	70.95	71.18	55.62
					(CKL05017/CML536)-B-60	5.17	5.15	8.65	8.45	70.59	70.83	1.94	(CML494/CLWN201)_B_B_F354	5.32	5.45	7.32	7.32	70.81	70.56	49.1
					(CKL05017/CML536)-B-62	5.22	5.25	8.74	8.66	70.41	70.35	2.21	(CML494/CLWN201)_B_B_F355	5.16	5.15	7.24	7.11	70.97	71.19	56.82
					(CKL05017/CML536)-B-63	5.18	5.17	8.65	8.47	70.62	70.9	2.12	(CML494/CLWN201)_B_B_F356	5.01	4.85	7.3	7.25	71.07	71.45	56.96
					(CKL05017/CML536)-B-64	5.02	4.86	8.7	8.58	70.72	71.17	2.6	(CML494/CLWN201)_B_B_F357	5.22	5.25	7.28	7.22	70.85	70.72	50.31
					(CKL05017/CML536)-B-66	5.11	5.02	8.6	8.29	70.6	70.94	2.43	(CML494/CLWN201)_B_B_F358	5.26	5.35	7.34	7.31	70.84	70.74	57.1
					(CKL05017/CML536)-B-7	5.26	5.33	8.76	8.75	70.28	69.99	2.34	(CML494/CLWN201)_B_B_F359	5.29	5.4	7.23	7.05	70.82	70.7	53.26
					(CKL05017/CML536)-B-72	5.12	5.03	8.8	8.82	70.45	70.49	2.36	(CML494/CLWN201)_B_B_F36	5.04	4.9	7.12	6.8	71.23	71.99	50.23
					(CKL05017/CML536)-B-73	5.18	5.15	8.86	9.01	70.51	70.63	2.1	(CML494/CLWN201)_B_B_F360	5.09	5	7.32	7.26	71.01	71.25	51.95
					(CKL05017/CML536)-B-74	5.31	5.39	9.21	9.88	70.1	69.51	2.85	(CML494/CLWN201)_B_B_F361	5.16	5.15	7.36	7.32	71.06	71.53	51.9
					(CKL05017/CML536)-B-75	5.21	5.21	8.59	8.32	70.56	70.77	2.03	(CML494/CLWN201)_B_B_F362	5.3	5.41	7.36	7.37	70.82	70.64	61.94
					(CKL05017/CML536)-B-76	5.18	5.15	8.89	9.08	70.49	70.57	1.88	(CML494/CLWN201)_B_B_F363	5.24	5.3	7.3	7.18	70.84	70.6	52.42
					(CKL05017/CML536)-B-77	5.27	5.33	8.89	9.06	70.32	70.11	2.22	(CML494/CLWN201)_B_B_F364	5.18	5.2	7.31	7.31	71.17	71.7	52.94
					(CKL05017/CML536)-B-78	5.16	5.1	8.67	8.52	70.46	70.51	2.16	(CML494/CLWN201)_B_B_F366	5.18	5.2	7.54	7.86	70.81	70.67	59.68
					(CKL05017/CML536)-B-79	5.23	5.27	8.75	8.72	70.39	70.27	2.12	(CML494/CLWN201)_B_B_F367	5.24	5.3	7.18	6.96	70.9	70.91	52.74
					(CKL05017/CML536)-B-8	5.14	5.08	8.63	8.42	70.57	70.77	2.25	(CML494/CLWN201)_B_B_F368	5.03	4.9	7.48	7.75	70.81	70.68	55.9
					(CKL05017/CML536)-B-80	5.09	5.01	8.75	8.72	70.66	70.99	1.73	(CML494/CLWN201)_B_B_F369	4.93	4.7	7.38	7.43	71.1	71.6	60.65
					(CKL05017/CML536)-B-82	5.22	5.25	8.67	8.49	70.5	70.58	1.81	(CML494/CLWN201)_B_B_F37	5.14	5.1	7.31	7.39	70.83	70.73	55.66
					(CKL05017/CML536)-B-84	5.58	5.93	8.85	8.95	70.01	69.29	2.71	(CML494/CLWN201)_B_B_F370	5.21	5.25	7.31	7.26	70.79	70.57	54.36
					(CKL05017/CML536)-B-85	5.22	5.2	8.8	8.83	70.48	70.58	2.25	(CML494/CLWN201)_B_B_F371	5.11	5.05	7.26	7.21	70.99	71.13	55.93
					(CKL05017/CML536)-B-86	5.11	5.02	8.72	8.64	70.64	70.95	2.04	(CML494/CLWN201)_B_B_F372	5.23	5.3	7.6	7.9	70.76	70.48	55.71
					(CKL05017/CML536)-B-87	5.14	5.08	8.84	8.95	70.46	70.46	2.05	(CML494/CLWN201)_B_B_F373	5.12	5.05	7.43	7.5	70.91	70.96	52.72
					(CKL05017/CML536)-B-88	5.16	5.09	8.72	8.67	70.46	70.5	2.73	(CML494/CLWN201)_B_B_F374	5.22	5.25	7.04	6.7	71.19	71.84	48.04
					(CKL05017/CML536)-B-9	5.2	5.22	8.69	8.58	70.53	70.61	2.4	(CML494/CLWN201)_B_B_F375	5.19	5.2	7.33	7.31	70.79	70.6	53.95
					(CKL05017/CML536)-B-90	5.1	5	8.84	8.96	70.52	70.64	2.52	(CML494/CLWN201)_B_B_F376	5.31	5.45	7.42	7.55	70.69	70.29	52.13
					(CKL05017/CML536)-B-91	5.24	5.29	8.99	9.31	70.26	69.95	1.93	(CML494/CLWN201)_B_B_F377	5.24	5.3	7.28	7.16	70.9	70.89	49.51
					(CKL05017/CML536)-B-92	5.2	5.2	8.64	8.45	70.65	70.97	1.84	(CML494/CLWN201)_B_B_F378	5.01	4.85	7.12	6.81	71.18	71.82	51.61
					(CKL05017/CML536)-B-93	5.03	4.87	8.81	8.86	70.57	70.81	2.32	(CML494/CLWN201)_B_B_F379	5.29	5.4	7.39	7.54	70.71	70.14	53.62
					(CKL05017/CML536)-B-94	5.26	5.31	8.74	8.68	70.5	70.55	1.88	(CML494/CLWN201)_B_B_F380	5.24	5.3	7.26	7.15	70.86	70.74	56.27
					(CKL05017/CML536)-B-95	5.1	5.03	8.69	8.58	70.63	70.89	2.05	(CML494/CLWN201)_B_B_F381	5.11	5.05	7.26	7.18	70.85	70.74	56.94
					(CKL05017/CML536)-B-96	5.15	5.09	8.74	8.66	70.4	70.38	1.85	(CML494/CLWN201)_B_B_F382	5.21	5.25	7.43	7.58	70.71	70.23	58.47
					(CKL05017/CML536)-B-97	5.22	5.24	8.69	8.58	70.44	70.45	2.62	(CML494/CLWN201)_B_B_F383	4.99	4.8	7.52	7.88	70.99	71.29	58.47
					(CKL05017/CML536)-B-98	5.35	5.48	8.84	8.94	70.29	70.03	1.94	(CML494/CLWN201)_B_B_F384	5.17	5.15	7.17	6.93	70.96	71.15	52.83
													(CML494/CLWN201)_B_B_F385	5.19	5.2	7.19	6.92	71.03	71.31	53.7
													(CML494/CLWN201)_B_B_F386	5.27	5.35	7.09	6.74	71	71.31	48.52
													(CML494/CLWN201)_B_B_F387	5.04	4.91	7.43	7.54	70.87	70.78	56.75
													(CML494/CLWN201)_B_B_F388	5.3	5.4	7.3	7.18	70.79	70.62	50.52
													(CML494/CLWN201)_B_B_F389	5.31	5.45	7.39	7.5	70.78	70.56	56.28
													(CML494/CLWN201)_B_B_F390	5.22	5.25	7.46	7.83	70.49	69.55	55.85
													(CML494/CLWN201)_B_B_F391	5.24	5.3	7.38	7.53	70.81	70.55	54.82
													(CML494/CLWN201)_B_B_F392	5.24	5.3	7.36	7.39	70.69	70.25	55.5
													(CML494/CLWN201)_B_B_F393	5.16	5.15	7.29	7.17	70.99	71.23	51.58
													(CML494/CLWN201)_B_B_F394	5.2	5.24	7.29	7.22	70.91	70.99	54.15
													(CML494/CLWN201)_B_B_F395	5.26	5.35	7.28	7.16	70.86	70.87	49.49
													(CML494/CLWN201)_B_B_F396	5.29	5.4	7.38	7.47	70.68	70.03	57.16
													(CML494/CLWN201)_B_B_F397	5.11	5.05	7.3	7.26	70.95	71.03	57.21
													(CML494/CLWN201)_B_B_F398	5.27	5.35	7.33	7.33	70.79	70.54	53.88
													(CML494/CLWN201)_B_B_F399	5.11	5.05	7.3	7.36	71	71.16	52.27
													(CML494/CLWN201)_B_B_F4	5.11	5.05	7.17	6.92	71.02	71.33	54.43
													(CML494/CLWN201)_B_B_F400	5.19	5.2	7.2	6.94	71.01	71.22	54.04
													(CML494/CLWN201)_B_B_F401	5.09	5	7.21	7.03	70.94	71.07	57.4
													(CML494/CLWN201)_B_B_F402	5.13	5.09	7.3	7.37	70.87	70.87	61.71
													(CML494/CLWN201)_B_B_F403	5.27	5.35	7.23	7.09	70.76	70.42	56.22
													(CML494/CLWN201)_B_B_F404	5.1	5.04	7.43	7.51	70.67	70.25	55.39
													(CML494/CLWN201)_B_B_F405	4.98	4.8	7.28	7.15	71.05	71.33	55.31
													(CML494/CLWN201)_B_B_F406	5.16	5.15	7.29	7.22	70.96	71.05	57.3
													(CML494/CLWN201)_B_B_F407	5.21	5.25	7.38	7.44	70.87	70.8	53.32
													(CML494/CLWN201)_B_B_F408	5.17	5.16	7.42	7.53	70.83	70.63	55.99
													(CML494/CLWN201)_B_B_F409	5.25	5.31	7.22	7.06	70.81	70.51	57.36
													(CML494/CLWN201)_B_B_F410	5.23	5.26	7.31	7.26	71.01	71.21	54.67
													(CML494/CLWN201)_B_B_F411	5.26	5.35	7.28	7.14	70.87	70.8	53.1
													(CML494/CLWN201)_B_B_F43	5.26	5.35	7.29	7.13	70.7	70.32	58.55
													(CML494/CLWN201)_B_B_F45	4.96	4.75	7.26	7.12	71.21	72.05	57.67
													(CML494/CLWN201)_B_B_F46	5.13	5.1	7.22	6.97	71.03	71.41	57.14
													(CML494/CLWN201)_B_B_F47	5.19	5.2	7.29	7.2	70.77	70.6	57.68
													(CML494/CLWN201)_B_B_F48	5.09	5	7.44	7.52	70.84	70.79	59.93
													(CML494/CLWN201)_B_B_F49	5.11	5.05	7.2	6.98	71.08	71.47	46.57
													(CML494/CLWN201)_B_B_F5	5.17	5.16	7.51	7.84	70.75	70.33	54.1
													(CML494/CLWN201)_B_B_F50	5.27	5.35	7.51	7.72	70.69	70.28	53.61
													(CML494/CLWN201)_B_B_F51	5.06	4.95	7.32	7.24	70.89	70.96	55.57
													(CML494/CLWN201)_B_B_F52	5.31	5.45	7.46	7.67	70.71	70.17	54.42
													(CML494/CLWN201)_B_B_F53	5.36	5.55	7.28	7.22	70.83	70.61	46.46
													(CML494/CLWN201)_B_B_F54	5.24	5.3	7.41	7.55	70.67	70.03	56.37
													(CML494/CLWN201)_B_B_F56	5.29	5.4	7.31	7.42	70.78	70.57	60.93
													(CML494/CLWN201)_B_B_F57	5.28	5.39	7.33	7.31	70.87	70.9	53.41
													(CML494/CLWN201)_B_B_F58	5.16	5.15	7.17	7.11	70.76	70.37	55.1
													(CML494/CLWN201)_B_B_F59	5.29	5.4	7.46	7.66	70.81	70.57	57
													(CML494/CLWN201)_B_B_F6	5.21	5.25	7.87	8.76	70.74	70.35	54.77
													(CML494/CLWN201)_B_B_F61	5.18	5.2	7.31	7.35	70.92	70.89	55.19
													(CML494/CLWN201)_B_B_F62	4.86	4.55	7.26	7.17	71.13	71.69	51.29
													(CML494/CLWN201)_B_B_F65	5.24	5.3	7.34	7.27	71.02	71.3	55.82
													(CML494/CLWN201)_B_B_F66	5.14	5.1	7.38	7.48	70.95	71.13	56.49
													(CML494/CLWN201)_B_B_F67	5.17	5.15	7.18	6.93	70.93	71.04	51.61
													(CML494/CLWN201)_B_B_F68	5.26	5.35	7.16	6.99	70.95	71.08	52.34
													(CML494/CLWN201)_B_B_F69	5.22	5.25	7.29	7.22	70.82	70.68	55.42
													(CML494/CLWN201)_B_B_F7	5.09	5	7.37	7.6	70.95	71.01	60.28
													(CML494/CLWN201)_B_B_F70	5.21	5.25	7.39	7.41	71.05	71.48	55.9
													(CML494/CLWN201)_B_B_F71	5.16	5.15	7.2	7	71.12	71.64	55.62
													(CML494/CLWN201)_B_B_F72	5.06	4.95	7.25	7.13	71.17	71.82	50.5
													(CML494/CLWN201)_B_B_F73	5.11	5.04	7.28	7.25	70.96	71.23	53.17
													(CML494/CLWN201)_B_B_F74	5.12	5.05	7.15	6.87	71.12	71.54	53.7
													(CML494/CLWN201)_B_B_F75	4.97	4.76	7.2	7.02	71.01	71.19	53.68
													(CML494/CLWN201)_B_B_F76	5.11	5.05	7.19	7.02	70.97	71.2	54.43
													(CML494/CLWN201)_B_B_F77	5.27	5.35	7.39	7.5	70.71	70.32	55.17
													(CML494/CLWN201)_B_B_F78	5.19	5.2	7.27	7.17	71.13	71.59	54.88
													(CML494/CLWN201)_B_B_F8	5.19	5.2	7.27	7.25	71	71.23	53.66
													(CML494/CLWN201)_B_B_F82	5.32	5.45	7.32	7.34	71.03	71.48	55.12
													(CML494/CLWN201)_B_B_F83	5.19	5.2	7.4	7.53	70.88	70.8	59.29
													(CML494/CLWN201)_B_B_F84	5.05	4.95	7.43	7.64	70.85	70.73	54.98
													(CML494/CLWN201)_B_B_F85	4.98	4.8	7.2	6.99	71.07	71.45	53.53
													(CML494/CLWN201)_B_B_F86	5.25	5.31	7.14	6.83	71.05	71.39	50.36
													(CML494/CLWN201)_B_B_F87	5.27	5.35	7.49	7.8	70.61	69.96	56.81
													(CML494/CLWN201)_B_B_F88	5.13	5.1	7.21	7.1	70.67	70.11	53.01
													(CML494/CLWN201)_B_B_F89	5.21	5.25	7.35	7.43	70.9	70.86	57.39
													(CML494/CLWN201)_B_B_F9	5.09	5	7.49	7.71	70.92	70.96	55.97
													(CML494/CLWN201)_B_B_F90	5.24	5.3	7.54	7.83	70.85	70.63	51.19
													(CML494/CLWN201)_B_B_F91	5.03	4.9	7.29	7.23	71.03	71.41	50.98
													(CML494/CLWN201)_B_B_F92	5.16	5.15	7.33	7.29	70.74	70.43	59.39
													(CML494/CLWN201)_B_B_F93	5.18	5.19	7.37	7.44	70.93	71.03	45.58
													(CML494/CLWN201)_B_B_F94	5.21	5.25	7.27	7.18	70.87	70.84	49.12
													(CML494/CLWN201)_B_B_F95	5.22	5.26	7.31	7.33	70.83	70.59	55.66
													(CML494/CLWN201)_B_B_F96	5.2	5.24	7.44	7.6	70.76	70.61	50.91
													(CML494/CLWN201)_B_B_F97	5.19	5.2	7.36	7.34	70.97	71.27	52.95
													(CML494/CLWN201)_B_B_F98	5.21	5.25	7.37	7.36	70.85	70.84	53.03
													(CML494/CLWN201)_B_B_F99	5.29	5.4	7.25	7.06	70.84	70.86	50.44
	5.616	8.21482	70.8629	65.3552										5.1738	5.17283	7.33108	7.33136	70.8987	70.9008	54.2547
	5.11	7.38	69.97	55.36										4.86	4.55	7.02	6.55	70.46	69.49	27.73
	6.12	9.5	72.26	77.85										5.42	5.65	7.87	8.76	71.38	72.36	64.06
